# Supplementary material for: Variability in Provider Assessment of Sepsis and Potential of Host Response Technology to Address this Dilemma—Results of an Online Delphi Study
Source: J Pers Med. 2023 Dec 5;13(12):1685. doi: 10.3390/jpm13121685 (PMC10744443; doi:10.3390/jpm13121685)
Supplement: Supplementary file 1 [file jpm-13-01685-s001.zip]

Archive with 1 entries (1 files):
- jpm-2658080-supplementary.pdf
